# Supplementary material for: Omega-3 Fatty Acids Interact with DPP10 Region Genotype in Association with Childhood Atopy
Source: Nutrients. 2023 May 22;15(10):2416. doi: 10.3390/nu15102416 (PMC10223962; doi:10.3390/nu15102416)
Supplement: Supplementary file 1 [file nutrients-15-02416-s001.zip]

Archive with 1 entries (1 files):
- nutrients-2272263-supplementary.docx
